# Supplementary material for: Monoclonal Antibodies against Nucleocapsid Protein of SARS-CoV-2 Variants for Detection of COVID-19
Source: Int J Mol Sci. 2021 Nov 17;22(22):12412. doi: 10.3390/ijms222212412 (PMC8623253; doi:10.3390/ijms222212412)
Supplement: Supplementary file 1 [file ijms-22-12412-s001.zip]

Archive with 1 entries (1 files):
- ijms-1428677-supplementary.pdf
